# Supplementary material for: Objective Quantification of Bilateral Bubble Contrast Echocardiography Correlates with Systemic Oxygenation in Patients with Single Ventricle Circulation
Source: J Cardiovasc Dev Dis. 2024 Mar 1;11(3):84. doi: 10.3390/jcdd11030084 (PMC10971280; doi:10.3390/jcdd11030084)
Supplement: Supplementary file 1 [file jcdd-11-00084-s001.zip]

Archive with 1 entries (1 files):
- jcdd-2790322-supplementary.pdf
